# Supplementary material for: Impact of Pharmaceutical Prophylaxis on Radiation-Induced Liver Disease Following Radioembolization
Source: Cancers (Basel). 2021 Apr 21;13(9):1992. doi: 10.3390/cancers13091992 (PMC8122451; doi:10.3390/cancers13091992)
Supplement: Supplementary file 1 [file cancers-13-01992-s001.zip]

Archive with 1 entries (1 files):
- cancers-1195370-supplementary.pdf
